# Supplementary material for: The effect of COVID-19 on public hospital revenues in Iran: An interrupted time-series analysis
Source: PLoS One. 2022 Mar 31;17(3):e0266343. doi: 10.1371/journal.pone.0266343 (PMC8970352; doi:10.1371/journal.pone.0266343)
Supplement: S1 Data — (XLSX) [file pone.0266343.s001.xlsx]

## Sheet: Data1
year	month	Y1
2018	April	29119699681
2018	May	40437224822
2018	June	48199912040
2018	July	75779904024
2018	August	73989495469
2018	September	46311439008
2018	October	53895105290
2018	November	62481507042
2018	December	38615601477
2019	January	60469136999
2019	February	54617399028
2019	March	45120645873
2019	April	37429649087
2019	May	42745576512
2019	June	46604906630
2019	July	41043011977
2019	August	46935215458
2019	September	56779805547
2019	October	89869695997
2019	November	83978491892
2019	December	65783381040
2020	January	43345769416
2020	February	41869337513
2020	March	46748523300
2020	April	25161576556
2020	May	33808263981
2020	June	47889301423
2020	July	51454925597
2020	August	49341312371
2020	September	4638667222
2020	October	50612866942
2020	November	47987243713
2020	December	47655361860
2021	January	54057238800
2021	February	58176426186
2021	March	57519064737
2021	April	82949441691
2021	May	62770276975
2021	June	65616979655
2021	July	83859470041
2021	August	163000000000
